# Supplementary material for: Novel Proteoliposome-Based Vaccine against E. coli: A Potential New Tool for the Control of Bovine Mastitis
Source: Animals (Basel). 2022 Sep 22;12(19):2533. doi: 10.3390/ani12192533 (PMC9558995; doi:10.3390/ani12192533)
Supplement: Supplementary file 1 [file animals-12-02533-s001.zip]

Archive with 1 entries (1 files):
- animals-1866305-supplementary.pdf
